# Supplementary material for: Gene mining, codon optimization and analysis of binding mechanism of an aldo-keto reductase with high activity, better substrate specificity and excellent solvent tolerance
Source: PLoS One. 2021 Dec 2;16(12):e0260787. doi: 10.1371/journal.pone.0260787 (PMC8638942; doi:10.1371/journal.pone.0260787)
Supplement: S1 Data — (XLSX) [file pone.0260787.s001.xlsx]

## Sheet: Sheet1
Figure 2	3-Methyl-Cyclohexanone	Acetylacetone	5-Methyl-2-Hexanone	4-Octanone	Methyl pyruvate	Methyl isobutyl ketone	Acetophenone	Phenoxyacetone	Ethyl levulinate	DKTP
value	29.7674	100	33.9535	42.3256	32.093	31.6279	33.9535	0	77.2093	15.3351
	30.7285	98.723	35.424	41.5545	34.587	29.8865	34.9595	0	78.2535	17.4789
Figure 3	Temperature(℃)	Relative activity(%)
	30	80.2624	80.8677
	30.8	83.824	83.2419
	32.6	87.9903	88.3484
	35	88.5679	89.8953
	37.2	89.5833	90.2072
	39	92.8362	92.4383
	40.5	95.6526	97.5334
	42.3	97.8215	100
	44.6	95.6219	95.4075
	47.3	93.7432	94.2606
	49.1	90.4954	93.8478
Figure 3	pH	Relative activity(%)
	5.3	86.66	85.3261
	6.3	88.1801	89.0151
	7	94.2166	95.1954
	7.7	98.3429	100
	8.7	96.171	97.9057
		10(M/V%)			20(M/V%)			30(M/V%)
Figure 4	Methanol	79.1707	80.8053	81.3163	88.7831	85.0341	87.6209	100	94.8264	95.5687
	Ethanol	61.6918	65.4253	72.5683	75.2296	73.0743	70.9002	100	97.5136	94.2463
	Iso-Propyl alcohol	73.0801	78.4918	78.6745	100	96.1759	95.077	89.9074	97.7131	99.7795
	Ethyl Acetate	97.1824	91.9274	86.2316	100	99.0666	86.1348	78.8073	64.7105	85.9637
	Acetonitrile	91.0531	100	82.4644	76.7809	73.3668	86.8446	87.7904	86.2452	98.3469
	DMSO	88.0397	100	92.4738	51.0607	51.7678	46.1127	41.1117	37.9284	43.7066
Figure 5	TIME(h)	Methanol	Ethanol	Iso-Propyl alcohol	Ethyl Acetate	Acetonitrile	DMSO
	1	81.713	84.1693	86.7539	86.9349	82.7143	78.441
	2	90.5277	83.0855	90.0648	94.636	88.7405	87.494
	3	92.5418	86.7035	87.1388	100	84.1212	88.8367
	4	89.2973	88.1928	82.0727	90.4887	84.1143	89.6799
	5	77.2839	80.7575	88.4128	92.2026	81.5572	90.3971
	6	69.5553	78.7434	84.041	98.1097	81.8642	81.2868
Figure 1，Figure6，Figure 7 and Figure 8 can be obtained by following the methods and information provided in the manuscript.
The keto reductase sequence (GenBank accession number MK503097) was obtained in our laboratory. And it was used as template to search for similar target sequences in Candida tropicalis. The BLAST tool, https://blast.ncbi.nlm.nih.gov/Blast.cgi, was used in this progress.
